# Supplementary material for: Discrepancies in tumor mutation burden reporting from sequential endobronchial ultrasound transbronchial needle aspiration samples within single lymph node stations - brief report
Source: Front Oncol. 2023 Oct 19;13:1259882. doi: 10.3389/fonc.2023.1259882 (PMC10620689; doi:10.3389/fonc.2023.1259882)
Supplement: Supplementary file 1 [file Table_1.xlsx]

## Sheet: SuppTable1_Sample_Information
	Table1.
	Patient	Tumour Type	Lung Cancer stage	Treatment Strategy	Slide ID	Estimated Cellularity	Estimated abundance	% Slide Area	DNA Yield	DIN	Amount of DNA used in TSO500	Median exon coverage	Percentage of exons with at least 50x coverage	# of somatic mutations	# of somatic coding mutations	# of mutations included in TMB calculation	Tumour Mutation Burden (TMB)	TMB difference ( absolute) between pairs of slides	Pairs with minimal difference in TMB	Pairs with concordant TMB	Pairs with discordant TMB	Comment on discordant TMB scores
	A	ACA			5500193	<25%	100-1000 cells	5.9	69	5.9	60	313	99.2	24	13	5	3.9		Y	Y
					5500203	50-75%	1000-2000 cells	1.04	33	5.6	29	820	99.7	24	13	7	5.5	1.6
					5500192	50-75%	1000-2000 cells	5.9	576	6.3	250	1198	99.7	28	15	7	5.5
					5500204	>75%	2000-4000 cells	18.5	201	6.4	190	1204	99.7	30	15	8	6.3	0.8
	B	ACA			5500156	>75%	2000-4000 cells	54.5368	1026	3.6	250	1236	99.6	101	39	24	18.8		Y	Y
					5500157	>75%	2000-4000 cells	38.694	3000	5.2	250	1718	99.6	103	41	28	21.9	3.1
	C	ACA			5500072	>75%	>4000 cells	45.8921	756	6.2	250	943	99.7	50	33	12	9.4				Y	low median sequencing coverage, likely due to low tumour content of sample -> many mutations with <5% allele frequency
					5500073	>75%	>4000 cells	19.7957	984	6.6	250	1973	99.8	54	35	25	19.5	10.1
	D	ACA			5500118	>75%	>4000 cells	33.3182	492	5	250	1628	99.7	45	31	21	16.4		Y	Y
					5500201	50-75%	2000-4000 cells	21.5278	678	4.5	250	1506	99.7	47	32	22	17.2	0.8
	E	ACA			5500144	50-75%	1000-2000 cells	47.029	918	2.7	250	1360	99.6	42	26	12	9.4		Y		Y	1 mutation difference in the TMB calculation - i.e. similar scores, but straddle either side 10 mutations/Mb threshold
					5500153	50-75%	1000-2000 cells	56.8052	2148	5.5	250	1476	99.7	40	24	13	10.2	0.8
	F	ACA			5500050	25-50%	1000-2000 cells	10.7018	39	NA	26	581	99.6	30	16	6	4.7		Y	Y
					5500051	>75%	>4000 cells	4.13413	99	5.5	90	907	99.7	33	17	8	6.3	1.6
	H	ACA			5500165	50-75%	100-1000 cells	51.6016	1710	3.6	250	1282	99.7	63	39	19	14.8		Y	Y
					5500164	<25%	2000-4000 cells	15.1055	2646	2.3	250	1194	997	63	39	21	16.4	1.6
	I	ACA			5500075	<25%	1000-2000 cells	25.794	21	3	15	441	99.5	18	9	5	3.9				Y	low DNA amount used in sequencing coupled to low cellularity sample leading to reduced detection of mutations
					5500074	<25%	100-1000 cells	28.1674	114	5.9	100	1444	99.7	81	51	24	18.8	14.9
	J	ACA			5500129	<25%	<100 cells	33.0512	30	NA	25	207	99.4	17	9	1	0.8		Y	Y
					5500130	<25%	<100 cells	31.3276	30	3.2	25	449	99.6	20	10	2	1.6	0.8
	N	NSCLC			5500060	>75%	2000-4000 cells	59.6138	1554	6.2	250	1903	99.8	75	30	11	8.6		Y		Y	3 mutations different in the TMB calculation - i.e. similar scores, but straddle either side 10 mutations/Mb threshold
					5500120	<25%	1000-2000 cells	53.3693	465	4	250	1631	99.7	69	26	14	10.9
					5500061	>75%	2000-4000 cells	44.3146	453	5.9	250	1437	99.6	71	28	15	11.7	3.1
	O	NSCLC			5500125	<25%	<100 cells	88.4357	102	5.5	85	858	99.5	19	12	6	4.7		Y	Y
					5500031	>75%	2000-4000 cells	42.6873	834	6.4	250	1491	99.7	23	13	6	4.7
					5500030	25-50%	<100 cells	54.1623	114	6.2	100	1188	99.6	23	14	8	6.3	1.6
	P	NSCLC			5500141	>75%	2000-4000 cells	7.10399	429	5	250	1518	99.7	39	26	9	7		Y	Y
					5500140	>75%	2000-4000 cells	39.0408	1932	6.1	250	505	99.6	34	23	10	7.8	0.8
	Q	NSCLC			5500064	50-75%	2000-4000 cells	13.9795	117	3.3	98	625	99.5	45	30	14	11		Y	Y
					5500065	>75%	>4000 cells	30.8544	9120	5.7	250	1689	99.7	53	32	16	12.5	1.5
	R	NSCLC			5500159	>75%	2000-4000 cells	8.74799	954	3.2	250	1323	99.7	39	23	11	8.6		Y		Y	3 mutations different in the TMB calculation - i.e. similar scores, but straddle either side 10 mutations/Mb threshold
					5500158	25-50%	1000-2000 cells	7.1792	1452	3.2	250	1562	99.7	38	24	14	10.9	2.3
	S	NSCLC			5500182	>75%	2000-4000 cells	5.42178	2946	4.5	250	1678	997	50	26	9	7		Y	Y
					5500196	<25%	<100 cells	70.7854	294	3.4	200	215	99.5	47	24	11	8.6	1.7
	T	NSCLC			5500136	<25%	100-1000 cells	74.0649	303	5.6	250	1558	99.7	54	22	1	0.8				Y	smear with low tumour content, and hence many of the mutations having <5% allele frequency
					5500137	50-75%	>4000 cells	34.1133	2322	4.6	250	1823	99.7	58	25	16	12.5	11.7
	U	NSCLC			5500186	50-75%	>4000 cells	18.9272	8460	5.7	250	1356	99.5	37	18	5	3.9				Y	subclonal heterogeneity between different nodal samples
					5500185	25-50%	100-1000 cells	38.8056	36	4.7	30	451	99.5	46	31	16	12.5	8.6
	X	SCLC			5500170	>75%	>4000 cells	7.27913	1644	5	250	1395	99.6	40	24	13	10.2		Y	Y
					5500171	50-75%	2000-4000 cells	27.2733	435	5.4	250	1280	99.6	44	26	14	10.9	0.7
	Y	Breast			5500062	>75%	>4000 cells	44.2088	432	5.4	250	1521	99.7	31	13	3	2.3		Y	Y
					5500063	25-50%	2000-4000 cells	41.1229	642	5.2	250	1417	99.7	26	12	3	2.3
					5500134	50-75%	2000-4000 cells	20.0889	1002	5.6	250	1258	99.6	28	14	4	3.1	0.8
	Z	Melanoma			5500068	>75%	>4000 cells	25	1062	6.7	250	994	99.5	35	22	8	6.3		Y	Y
					5500069	>75%	>4000 cells	25	2070	6.8	250	1352	99.7	36	21	9	7	0.7
																mean	8.96444
																SD	5.34293

## Sheet: clinical and genomic data
	SUPPLEMENTARY Table1. Summary of clinical features of the cohort, including Diff-Quik tumour content and sequencing details
	Patient	Tumour Type	Lung Cancer stage	SOC mutation	SOC PDL1	Treatment Strategy	Survival Days	Slide ID	Estimated Cellularity	Estimated abundance	% Slide Area	DNA Yield	DIN	Amount of DNA used in TSO500	Median exon coverage	Percentage of exons with at least 50x coverage	# of somatic mutations	# of somatic coding mutations	# of mutations included in TMB calculation	Tumour Mutation Burden (TMB)	TMB difference ( absolute) between pairs of slides	Pairs with minimal difference in TMB	Pairs with concordant TMB	Pairs with discordant TMB	Comment on discordant TMB scores
	A	ACA	T4N3M1c	EGFR:c.2573T>G (p.Leu858Arg)	0	TKI	276	5500193	<25%	100-1000 cells	5.9	69	5.9	60	313	99.2	24	13	5	3.9		Y	Y
						Pall RT		5500203	50-75%	1000-2000 cells	1.04	33	5.6	29	820	99.7	24	13	7	5.5	1.6
								5500192	50-75%	1000-2000 cells	5.9	576	6.3	250	1198	99.7	28	15	7	5.5
								5500204	>75%	2000-4000 cells	18.5	201	6.4	190	1204	99.7	30	15	8	6.3	0.8
	B	ACA	T2N3M1A	KRAS:c.35G>A p.(Gly12Asp)	nd	Pall RT	38	5500156	>75%	2000-4000 cells	54.5368	1026	3.6	250	1236	99.6	101	39	24	18.8		Y	Y
								5500157	>75%	2000-4000 cells	38.694	3000	5.2	250	1718	99.6	103	41	28	21.9	3.1
	C	ACA	T2N2M0	BRAF:c.1780G>A p.(Asp594Asn)	0.9		185	5500072	>75%	>4000 cells	45.8921	756	6.2	250	943	99.7	50	33	12	9.4				Y	low median sequencing coverage, likely due to low tumour content of sample -> many mutations with <5% allele frequency
								5500073	>75%	>4000 cells	19.7957	984	6.6	250	1973	99.8	54	35	25	19.5	10.1
	D	ACA	T1BN2M1	KRAS:c.34G>T p.(Gly12Cys)	0.8	IO, Pall RT	1626	5500118	>75%	>4000 cells	33.3182	492	5	250	1628	99.7	45	31	21	16.4		Y	Y
								5500201	50-75%	2000-4000 cells	21.5278	678	4.5	250	1506	99.7	47	32	22	17.2	0.8
	E	ACA	T4N3M1A	No reportable variant	0.23	IO	315	5500144	50-75%	1000-2000 cells	47.029	918	2.7	250	1360	99.6	42	26	12	9.4		Y		Y	1 mutation difference in the TMB calculation - i.e. similar scores, but straddle either side 10 mutations/Mb threshold
								5500153	50-75%	1000-2000 cells	56.8052	2148	5.5	250	1476	99.7	40	24	13	10.2	0.8
	F	ACA	T2AN2M0	Insuff	nd	ChemoRT plus IO	1133	5500050	25-50%	1000-2000 cells	10.7018	39	NA	26	581	99.6	30	16	6	4.7		Y	Y
								5500051	>75%	>4000 cells	4.13413	99	5.5	90	907	99.7	33	17	8	6.3	1.6
	H	ACA	T2AN2M0	Insuff	Insuff	RT plus IO	1327	5500165	50-75%	100-1000 cells	51.6016	1710	3.6	250	1282	99.7	63	39	19	14.8		Y	Y
								5500164	<25%	2000-4000 cells	15.1055	2646	2.3	250	1194	997	63	39	21	16.4	1.6
	I	ACA	T4N3M0	BRAF:c.1406G>C p.(Gly469Ala)	nd	IO, Pall RT	693	5500075	<25%	1000-2000 cells	25.794	21	3	15	441	99.5	18	9	5	3.9				Y	low DNA amount used in sequencing coupled to low cellularity sample leading to reduced detection of mutations
								5500074	<25%	100-1000 cells	28.1674	114	5.9	100	1444	99.7	81	51	24	18.8	14.9
	J	ACA	T4N2M1C	No reportable variant	<1%	Pall chemo, Pall RT	80	5500129	<25%	<100 cells	33.0512	30	NA	25	207	99.4	17	9	1	0.8		Y	Y
								5500130	<25%	<100 cells	31.3276	30	3.2	25	449	99.6	20	10	2	1.6	0.8
	N	NSCLC	T1CN2M0	EGFR:c.2573T>G p.(Leu858Arg)	0.4	TKI, SECOND LINE IO	U	5500060	>75%	2000-4000 cells	59.6138	1554	6.2	250	1903	99.8	75	30	11	8.6		Y		Y	3 mutations different in the TMB calculation - i.e. similar scores, but straddle either side 10 mutations/Mb threshold
								5500120	<25%	1000-2000 cells	53.3693	465	4	250	1631	99.7	69	26	14	10.9
								5500061	>75%	2000-4000 cells	44.3146	453	5.9	250	1437	99.6	71	28	15	11.7	3.1
	O	NSCLC	T2BN2M0	T EGFR:c.2573T>G p.(Leu858Arg) VARIANT DETECTED	<1%	TKI	580	5500125	<25%	<100 cells	88.4357	102	5.5	85	858	99.5	19	12	6	4.7		Y	Y
								5500031	>75%	2000-4000 cells	42.6873	834	6.4	250	1491	99.7	23	13	6	4.7
								5500030	25-50%	<100 cells	54.1623	114	6.2	100	1188	99.6	23	14	8	6.3	1.6
	P	NSCLC	T2AN3M0	no variant	<1%	BSC	10	5500141	>75%	2000-4000 cells	7.10399	429	5	250	1518	99.7	39	26	9	7		Y	Y
								5500140	>75%	2000-4000 cells	39.0408	1932	6.1	250	505	99.6	34	23	10	7.8	0.8
	Q	NSCLC	T2BN2M0	KRAS: c.35G>C (p.Gly12Ala)	0.21	Pall chemo, IO, Pall RT	1018	5500064	50-75%	2000-4000 cells	13.9795	117	3.3	98	625	99.5	45	30	14	11		Y	Y
								5500065	>75%	>4000 cells	30.8544	9120	5.7	250	1689	99.7	53	32	16	12.5	1.5
	R	NSCLC	T4N3M0	no variant	<1%	Pall chemo, IO, Pall RT	261	5500159	>75%	2000-4000 cells	8.74799	954	3.2	250	1323	99.7	39	23	11	8.6		Y		Y	3 mutations different in the TMB calculation - i.e. similar scores, but straddle either side 10 mutations/Mb threshold
								5500158	25-50%	1000-2000 cells	7.1792	1452	3.2	250	1562	99.7	38	24	14	10.9	2.3
	S	NSCLC	T4N0M0	Insuff	<1%	CHEMO RT , IO	1545	5500182	>75%	2000-4000 cells	5.42178	2946	4.5	250	1678	997	50	26	9	7		Y	Y
								5500196	<25%	<100 cells	70.7854	294	3.4	200	215	99.5	47	24	11	8.6	1.7
	T	NSCLC	T4N1M0	Insuff	nd	BSC	37	5500136	<25%	100-1000 cells	74.0649	303	5.6	250	1558	99.7	54	22	1	0.8				Y	smear with low tumour content, and hence many of the mutations having <5% allele frequency
								5500137	50-75%	>4000 cells	34.1133	2322	4.6	250	1823	99.7	58	25	16	12.5	11.7
	U	NSCLC	T2BN3M1C	No reportable variant	<1%	Pall CHEMO RT , IO	30	5500186	50-75%	>4000 cells	18.9272	8460	5.7	250	1356	99.5	37	18	5	3.9				Y	subclonal heterogeneity between different nodal samples
								5500185	25-50%	100-1000 cells	38.8056	36	4.7	30	451	99.5	46	31	16	12.5	8.6
	X	SCLC	T1BN1M1C	nd	nd	Chemo	408	5500170	>75%	>4000 cells	7.27913	1644	5	250	1395	99.6	40	24	13	10.2		Y	Y
								5500171	50-75%	2000-4000 cells	27.2733	435	5.4	250	1280	99.6	44	26	14	10.9	0.7
	Y	Breast	Metastastic	HER2 amplification SISH assay	nd	Chemo IO	1561	5500062	>75%	>4000 cells	44.2088	432	5.4	250	1521	99.7	31	13	3	2.3		Y	Y
								5500063	25-50%	2000-4000 cells	41.1229	642	5.2	250	1417	99.7	26	12	3	2.3
								5500134	50-75%	2000-4000 cells	20.0889	1002	5.6	250	1258	99.6	28	14	4	3.1	0.8
	Z	Melanoma	Metastastic	BRAF:c.1799T>A p.(Val600Glu)	nd	IO	191	5500068	>75%	>4000 cells	25	1062	6.7	250	994	99.5	35	22	8	6.3		Y	Y
								5500069	>75%	>4000 cells	25	2070	6.8	250	1352	99.7	36	21	9	7	0.7
																			mean	8.96444
																			SD	5.34293
	Abbreviation	Meaning
	BSC	Best supportive Care
	Chemo	Chemotherapy
	Insuff	Insufficient tissue for testing
	IO	Immune Therapy Checkpoint Inhibitor
	nd	not done
	Pall	Palliative
	RT	Radiotherapy
	SOC	Standard of Care
	TKI	Tyrosine Kinase Inhibitor
	U	Unknown, lost to followup
